# Supplementary material for: Multilocus variable-number tandem repeat analysis for molecular typing and phylogenetic analysis of Shigella flexneri
Source: BMC Microbiol. 2009 Dec 31;9:278. doi: 10.1186/1471-2180-9-278 (PMC2806262; doi:10.1186/1471-2180-9-278)
Supplement: Additional file 1 — Supplementary Table S1. Characteristics of 36 VNTR loci in three Shigella flexneri strains. This file can be viewed with: Microsoft Excel Viewer. [file 1471-2180-9-278-S1.XLS]

## Sheet: Table S1
Table S1. Locations, copy number, sizes of amplicons of 36 VNTR loci in Shigella flexneri sequence strains, 301, 2457T and 8401 and the gene or encoding protein involved.
VNTR locus	Length of repeat unit (bp)	Strain 301				Strain 2457T				Strain 8401			Consensus sequence(s) of repeat unit	Locus tag (Strain 2457T)	Gene or functioning protein involved	NC_008258
		Location	Number of repeat unit	Length of amplicon		Location	Number of repeat unit	Length of amplicon		Location	Number of repeat unit	Length of amplicon				8401
SF1	6	909098-909109	2	242		903891-903908	3	248		767291-767308	3	248	TCTTCC	S0917	putative bacteriophage protein
SF2	178	1282397-1282574	1	294		1282112-1282467	2	472		1297091-1297268	1	294	GATGGTGGTGGGGGAAGGATTACTCAGCGCTGCGCGCTTCGCCCTTCGGGTCGTTGCCTGCGGCAACGCTCTCTCGCTGGCGCTCAAGTCGAACCTTGGTCGAAGCTTCTCATCCTTCCCCGCTTGGGCAGAATATTTGATTGCAGATTCGTTTGAGAATTCCGGGGCTTTTGAAAGT	S1315	pseudogene due to point mutation
SF3	6	3996256-3996303	8	179		3776951-3776980	5	161		3786522-3786569	8	179	GGTGCA	S3881	HemX, putative uroporphyrinogen III C-methyltransferase
SF4	6	2816650-2816691	7	204		2811285-2811302	3	180		2847109-2847120	2	174	CCAGCC	S2932	HycC, formate hydrogenlyase subunit 3
SF5	94	2832848-2833035	2	286		2827459-2827740	3	380		2830844-2830937	1	192	AATATCTCCCCGGCAGCCTTCAGGGAAAAATATCATCAGATGACTGCTTAAAAAAAGAACAAATGGTAGTGTCCGCTATTGCCAGTACACCTCA	S2950	IS600 OrfB
SF6	9	3106840-3106947	12	250		3095559-3095612	6	196		3092653-3092697	5	187	TTAATGATT	S3214 - S3215	intergenic spacer
SF7	5	2657390-2657419	6	208		2650977-2651006	6	208		2653067-2653106	8	218	CGCAG	S2761	hcaD, pseudogene due to frameshift
SF8	9	2923013-2923057	5	211		2917704-2917748	5	211		2970015-2970032	2	184	ATCAGCACC	S3031	ppdC, hypothetical protein
SF9	9	1643653-1643670	2	228		1683282-1683308	3	237		1642761-1642778	2	228	GCCAGTTCA	S1748	ynfL, putative LYSR-type transcriptional regulator
SF10	6	3883519-3883554	6	150		3891055-3891090	6	150		3917644-3917661	3	132	ACCAAT	S3996	yidR, hypothetical protein
SF11	17	3416399-3416449	3	227		3406574-3406624	3	227		3378282-3378332	3	227	AGTGATGCTGTCAATCA	S3452 - S3453	intergenic spacer
SF12	39	886809-887080	7	384		881622-881893	7	384		920980-921251	7	384	GTATCAGCAGCCGCAACAACCGGTTGCGCCACAGCCGCA	S0890	ftsK, DNA translocase FtsK
SF13	24	2602152-2602199	2	198		2580285-2580332	2	198		2597972-2597995	1	174	ATGGCGATGTCCGCTGGCGTGTTT	S2684	hyfR, pseudogene due to point mutation
SF14	12	517804-517827	2	199		513696-513719	2	199		561120-561144	2	199	ACTGGCAACCCG	S0504	entF, enterobactin synthase subunit F
SF15	27	3501665-3501691	1	156		4270991-4271044	2	183		3463579-3463605	1	156	GGGGATGATTGCTACCGGATTACTTCA	S4342	yhgE, putative transport protein
SF16	8	354277-354284	1	166		353412-353419	1	166		388376-388383	1	166	ACGTCGAT	S0349 - S0350	intergenic spacer
SF17	28	2021810-2021837	1	173		1998462-1998517	2	201		2030479-2030507	1	173	CGGGTATCACCAGCCAGCCGCTACCTGG	S2087	fliP, pseudogene due to frameshift
SF19	6	1048053-1048058	1	217		1052285-1052290	1	217		1056631-1056642	2	223	TGGTTT	S1067	torA, pseudogene due to point mutation
SF20	4	1121816-1121823	2	246		1124708-1124715	2	246		1139885-1139896	3	250	TGGC	S1161	flgF, pseudogene due to frameshift
SF21	12	1627362-1627385	2	179		1666989-1667012	2	179		1595095-1595106	1	167	GGAGGAGCTACA	S1724 - S1727	intergenic spacer
SF22	141	2791628-2792050	3	647		2786262-2786684	3	647		2878756-2879037	2	506	TCGGGAAACTTACTTTACTGCAGATTTTTTGATACCGCTACTAAAGCCGTATCAAGTAAGAGATGGTGCATCCGGGAGGATTCGAACCTCCGACCGCTCGGTTCGTAGCCGAGTACTCTATCCAGCTGAGCTACGGATGCA	S2906, S2907, S2908	argZ, argY, argV
SF23	7	2014554-2014574	3	206		1991206-1991226	3	206		2023231-2023244	2	199	GGT(C/T)GCT	S2077	fliF, pseudogene due to point mutation
SF24	18	2191828-2191881	3	246		2173352-2173405	3	246		2194110-2194181	4	264	CATCATCACGATCACGAA	S2293	yohM, pseudogene due to point mutation
SF25	5	2415189-2415198	3	244		2394645-2394654	3	244		2407742-2407756	4	249	GTTAT	S2500 - S2501	intergenic spacer
SF26	6	244319-244330	2	201		247649-247660	2	201		249165-249170	1	195	CAGAGC	S0241	transposon-related hypothetical protein
SF27	6	2596144-2596161	3	242		2574277-2574294	3	242		2591958-2591981	4	248	GCGCTG	S2679	hyfF, hydrogenase 4 subunit F
SF28	10	4578870-4578879	1	174		4571020-4571029	1	174		4545941-4545960	2	184	GTAATTCGTC	S4679	osmY, periplasmic protein
SF29	3	630330-630338	3	234		626449-626457	3	234		674702-674713	4	237	GTG	S0612	kdpD, pseudogene due to frameshift
SF30	8	632053-632068	3	222		628172-628187	3	222		676428-676435	2	214	CCGCCACT	S0613	kdpE, pseudogene due to frameshift
SF31	6	7105-7116	2	173		7105-7116	2	173		7105-7182	13	239	GCTGCC	S0007	yaaJ, pseudogene due to point mutation
SF32	6	817159-817164	1	174		813317-813322	1	174		853148-853159	2	180	AAAGAT	S0826	pseudogene due to point mutation
SF33	39	885802-885879	2	203		880615-880692	2	203		919895-920050	4	281	CGCAACAGCCGTATTATGCACCTGCAGCAGAACAACCTG	S0890	ftsK, DNA translocase FtsK
SF34	56	2602886-2602997	2	244		2581019-2581130	2	244		2598683-2598737	1	188	TCGGGCTATTTATTTACGTCAGGAATCCTGAAAAATCAGCCCGGCGAAACAGTTCG	S2685	focB, pseudogene due to frameshift
SF35	4	3946251-3946262	3	181		3826976-3826987	3	181		3836606-3836613	2	177	GCTG	S3933	rbsB, pseudogene due to point mutation
SF36	7	705741-705747	1	235		701973-701979	1	235		750244-750257	2	242	CAGCCAC	S0696	putative bacteriophage protein, transposon-related functions
SF37	6	2013477-2013482	1	235		1990129-1990134	1	235		2022148-2022159	2	241	CGCCTG	S2077	fliF, pseudogene due to point mutation
