# Supplementary material for: Multilocus variable-number tandem repeat analysis for molecular typing and phylogenetic analysis of Shigella flexneri
Source: BMC Microbiol. 2009 Dec 31;9:278. doi: 10.1186/1471-2180-9-278 (PMC2806262; doi:10.1186/1471-2180-9-278)
Supplement: Additional file 3 — Supplementary Table S2. Primers, dyes and multiplex PCR combinations. This file can be viewed with: Microsoft Excel Viewer. [file 1471-2180-9-278-S3.XLS]

## Sheet: Table S3
Table S3. Primers, dyes and multiplex PCR combinations.
Multiplex PCR sets	Locus	Primer sequence (5' to 3')*	Working conc. (μM)	Tm (℃)
1	SF35	GGGTGAAGGTGCCAAAGTTA 6-FAM-ATGAGCGGTCAACAGGTTCT	0.1	54
	SF26	GAAGAAGTGGAAAGGCGTTG NED-AATCACCCTTCGTTGTCAGG	0.1	54
	SF7	PET-CCGGAACTATTGGTCTGGAA ATCGACCACATGTTCAATGG	0.1	54
	SF29	VIC-GTTATGCGCCGTTATCACC GTTAACATCACCGCGAAGGT	0.1	54
2	SF1	6-FAM-GGGATTTAGGGGGAGATCAG CTGGTTTTGCTGATGCGTTA	0.1	54
	SF32	NED-CCGCAGCAAGGGACTATTT GCGTTCCGATACCAGTTGAT	0.1	54
	SF10	PET-CGGGAACCGTTTTGTATCAG AAGGACGCACGTCAAATACC	0.1	54
	SF22	VIC-CTGATGGCGAAGGAGAAGAA AAGGGAGTATGCGGTCAAAA	0.2	54
3	SF19	6-FAM-CGTGGATGATTGTGGTTCTG AGGATCGCATCGATAAAACG	0.1	54
	SF27	NED-CTGCTGCACACCTTAAACCA AGGTGATTACGTGCCAGTCC	0.1	54
	SF31	PET-CCCGCCAGTAATATCAGCAT CAGCGCAGTATGTTTTCCAA	0.1	54
	SF12	VIC-GAATTTTCGCCAATGAAAGC GTCGCCATTACGCATCAAC	0.1	54
4	SF4	6-FAM-CCGAGGAACAGTACGCTTTT CCTGCTGGCTTACCACACC	0.1	54
	SF15	NED-CCCACCTTTTGATTCTGGATAA GCCATAAACAATCCAACTGTGA	0.1	54
	SF25	GAGCAGGGATCCGTCATTTA PET-CGTGATGATTTCCGAGGTGT	0.2	54
	SF3	VIC-TTTTAGCATGGTTATTCTCCTTG GCGATGCTGGAAAAACTGAT	0.1	54
5	SF36	6-FAM-AAGCAACGGACAACGAGAAT GGAAGAGCGAGAACGCATAC	0.1	54
	SF8	NED-GCCAGAGCTGTTGGTACTGG CGATTTTTGTCCGCTGAAAG	0.1	54
	SF16	PET-GTACGCGGAAATCCTGAAGA GTGATCCCACATGACATCCA	0.1	54
	SF13	VIC-AAATTGCCCGCAGYAAAGTG AAACCGCCAGCAAAATAAAG	0.1	54
6	SF9	6-FAM-CAAATGGTAACGTCGCATCA ATGGGATTGCTGCGTAACAC	0.1	54
	SF17	NED-GAGATCCTGATGCGTCGTTT GGAATRAACGTCAACGAGGT	0.1	54
	SF2	PET-GGGCAAAATTAGCTCGGAGT GCCAAAGGGAGCAGACTGTA	0.1	54
	SF33	VIC-GGTTACCCACAGCAGTCACA TGTGGAGCAAAAGTGGATTG	0.1	54
7	SF28	6-FAM-TTCTCAGGCACAAAGTGACC CGCTTGATATGAGCGTGAAA	0.1	54
	SF14	NED-GCCGCCGGATTTATCTTTAT CAATTTGTTCGGCATCGTAA	0.1	54
	SF34	PET-AATATTATCGGCGGTGCAGT CGTATTCTTCGCCATTCCAT	0.1	54
	SF30	VIC-AGCGAAGAGAGCGACAAGAT TGAGATGCACCTCTTCCTCA	0.1	54
8	SF24	6-FAM-CTGGATGTTCTGGCGTACCT CCACCGGTTAAGCCAAATAA	0.1	54
	SF23	NED-TGTTGTTAACTCGCCGTTCA CTGTTGCTGCACAGTCTTCA	0.1	54
	SF21	PET-TCTCCTGACCTTGGGTATCG AGACCGAAGCGTAAGACCAA	0.1	54
	SF11	VIC-AAGCAAGCCTTAGCAATCTTTG TCTGCATTCACTTCTTCTACCG	0.1	54
9	SF37	6-FAM-TTCAGCAATCTTTCCGATCA CCCGCTGATAATTCACCTGT	0.1	54
	SF5	NED-GTCACTCTCGTCTGGGGAAT GCGGGAACGGACTGTTAAAT	0.1	54
	SF6	PET-GAAATACTCAGGTGTCAACATTCG GCTTTGGAGAGTATTATTGCCTGT	0.1	54
	SF20	VIC-AATCTGGCCAATGCCTCTAC CAACCTGAATGCTGCCATTA	0.1	54
*6-FAM, NED, PET and VIC are ABI patented fluorescent dyes
